# Supplementary material for: ZNF827 is a single-stranded DNA binding protein that regulates the ATR-CHK1 DNA damage response pathway
Source: Nat Commun. 2024 Mar 12;15:2210. doi: 10.1038/s41467-024-46578-0 (PMC10933417; doi:10.1038/s41467-024-46578-0)
Supplement: Supplementary file 7 — Source Data [file 41467_2024_46578_MOESM7_ESM.xlsx]

## Sheet: Figure 1B
Figure 1B EMSA - ZNF827 with ss or dsDNA
ssDNA
dsDNA

## Sheet: Figure 1C
Fraction of ZNF827 foci colocalized with ssDNA		Fraction of ssDNA foci colocalized with ZNF827
0.210993		0.196063
0.199917		0.217782
0.184976		0.172663

## Sheet: Figure 1D
Figure 1D EMSA ssDNA and ZNF827 and mutants
ssDNA binding
dsDNA binding

## Sheet: Figure 1E
Figure 1E
									RBBP4 lower band; upper is HDAC1

## Sheet: Figure 1F
Figure 1F

## Sheet: Figure 1G
ZNF827-RPA colocalizations/cell
Empty Vector	ZNF827	ZNFΔ1-3	ZNFΔ4-9	Truncated	ΔRRK
1	1	5	6	4	1
0	1	5	3	0	4
2	6	2	4	1	0
1	17	2	0	1	0
1	7	2	1	1	2
1	11	5	1	2	4
2	1	1	0	1	19
0	3	1	0	4	7
2	7	4	1	2	4
1	2	1	1	3	1
0	8	0	1	5	20
1	1	4	0	2	7
0	3	5	1	2	13
0	4	6	1	0	0
0	12	13	2	0	2
0	4	0	2	0	4
1	1	0	4	1	6
1	1	0	1	2	7
1	0	2	0	6	6
0	0	1	2	0	1
8	5	4	0	2	2
3	7	1	1	0	4
7	7	0	1	3	4
4	0	6	0	2	2
1	12	2	8	0	4
2	1	2	0	1	3
3	6	0	8	1	2
1	5	1	2	0	2
1	3	4	4	3	5
2	1	1	3	1	1
4	0	0	5	0	2
5	4	0	2	1	2
2	0	0	1	0	1
1	3	9	7	3	8
2	1	2	3	0	7
0	5	9	11	1	29
0	2	1	0	1	8
0	1	2	1	0	7
4	3	1	1	1	0
1	7	0	4	0	3
0	7	1	8	1	5
0	4	5	5	1	5
0	3	0	0	2	2
0	16	4	2	0	2
0	1	5	4	1	6
0	3	1	8	0	0
1	10	1	3	0	0
1	2	2	0	1	2
2	23	1	6	1	5
2	24	1	5	0	7
1	2	1	2	3	3
1	2	2	2	0	3
1	2	2	0	1	1
3	6	1	0	2	3
0	1	6	6	0	28
3	6	4	2	2	26
2	3	3	2	4	5
0	18	7	2	0	4
4	1	9	0	3	0
2	4	6	2	2	4
1	13	6	4	4	1
0	1	3	1	0	2
0	4	18	8	2	7
0	5	12	2	3	5
0	17	2	0	0	5
1	8	3	2	0	6
2	5	1	4	3	4
0	2	1	0	0	4
0	8	5	2	1	5
0	5	0	7	1	12
0	4	6	4	0	5
4	4	3	1	2	0
1	0	0	2	0	4
1	1	2	0	0	1
0	6	0	0	2	3
1	2	1	0	1	1
1	5	1	1	1	5
1	8	4	2	0	3
2	1	1	2	3	1
3	1	2	2	0	1
1	1	0	0	3	2
2	2	4	1	0	4
6	14	0	2	6	27
4	12	0	1	1	0
1	10	0	2	5	3
8	7	3	2	2	3
3	9	2	1	4	12
3	5	0	0	0	5
2	1	8	1	2	0
0	8	0	0	0	16
3	2	0	1	0	17
5	20	2	2	2	7
4	6	0	7	2	5
1	6	2	1	3	0
3	3	3	4	4	3
2	5	8	2	2	4
1	5	2	2	2	8
1	2	1	4	1	2
0	2	3	2	4	10
0	2	9	0	5	0
3	1	4	0	2	0
0	5	0	0	1	11
2	2	2	2	0	1
0	15	5	0	2	4
3	0	1	0	0	5
0	7	0	1	0	1
0	17	0	3	1	1
1	2	4	5	1	11
0	1	6	0	0	4
2	0	3	0	1	0
1	13	0	24	2	3
0	7	3	0	1	2
1	9	2	0	1	2
0	12	5	0	0	4
2	3	3	5	0	2
2	3	2	1	1	11
1	4	17	2	2	7
1	5	5	1	1	1
0	6	3	3	0	1
0	4	1	12	3	0
1	1	0	7	3	0
2	5	1	6	4	1
3	0	3	1	4	6
1	0	5	0	0	1
8	5	2	0	0	13
1	1	2	1	1	1
1	4	3	1	2	7
14	2	4	0	0	1
0	11	0	0	2	1
0	1	3	2	0	1
0	6	6	3	0	4
2	0	4	1	1	7
1	1	1	2	2	8
3	2	2	1	0	16
2	18	3	1	2	3
3	14	7	3	1	5
1	2	2	0	1	0
3	3	2	0	0	7
1	0	3	0	11	8
3	8	0	0	2	10
0	18	2	1	4	0
0	8	1	2	0	15
1	7	0	1	0	8
2	4	3	1	0	3

## Sheet: Figure 1H
	Figure 1H
Figure 1H. EMSA with ZNF827 and RPA

## Sheet: Figure 2B
Replication rate (kb/min)			Second origins (%)			Stalled fork events (%)
Scrambled	siZNF827		Scrambled	siZNF827		Scrambled	siZNF827
25.7585	18.6144		31.5534	17.4757		31.068	39.3204
28.0342	14.1006		32.5123	22.467		23.1527	31.2775
46.7096	24.4186		33.5	20.8738		29.5	36.8932
3.63157	45.9874
32.4247	21.7865
65.8916	47.7065
23.0922	23.386
26.2005	29.2315
4.67636	39.108
55.2572	21.0378
14.5263	46.6195
70.5562	39.4584
14.5286	34.0394
64.5947	53.0188
44.0984	23.1229
28.2744	15.9966
17.1281	32.2329
22.88	34.4475
36.0796	58.8639
25.7131	62.6756
15.0451	44.7435
14.8061	29.5562
9.59772	59.0455
21.3275	32.8022
43.0725	67.0153
50.8744	28.4099
24.6919	8.77492
46.4329	40.0632
4.18266	14.1006
45.1419	47.4537
47.4762	31.8775
46.1757	13.8858
36.324	36.873
20.499	62.7075
50.8426	87.4681
17.9154	10.2703
23.8646	44.4597
69.2636	46.008
19.9753	36.1143
28.5632	82.3314
9.09373	28.0324
14.788	37.2005
35.8119	15.7105
47.7405	42.6148
19.4617	87.2973
5.18796	20.7703
46.1735	24.7788
52.6737	57.931
21.8649	44.8518
101.724	37.7074
30.8694	51.7574
36.06	16.5603
25.1629	42.2369
26.2197	55.7449
26.9886	49.0764
32.9435	24.0815
57.5916	17.5985
39.483	14.9592
65.9947	69.0347
36.1309	51.2696
11.6631	47.9134
34.8143	24.4398
39.2446	18.3571
25.4512	7.49191
41.052	29.7844
7.27604	67.6983
27.2875	4.68624
3.64496	34.7133
29.0868	18.7233
36.6314	13.4621
50.1375	37.35
77.4621	22.9475
25.1916	42.1417
58.4776	14.1903
47.2648	57.732
27.5275	6.43071
77.4042	56.3651
36.3654	7.79838
39.2446	33.8739
54.2914	11.7005
25.9706	22.8989
69.8579	6.50385
69.8695	37.0667
39.2145	31.2628
65.011	22.4593
26.5001	17.7069
40.8016	9.4706
28.8364	11.4678
27.2727	9.77397
19.0215	14.2386
46.4916	19.1727
30.6438	9.00239
48.5688	18.4696
85.7553	40.9126
31.9686	57.117
8.06722	4.16433
19.998	17.5683
13.3078	13.7503
6.51307	25.0793
35.3192	22.0444
58.2292	52.83
89.6483	17.2992
34.2952	23.7981
28.048	17.3217
69.0803	2.5299
58.9869	13.7393
25.9745	46.5312
26.0743	3.55965
42.6181	2.29696
34.8337	3.53526
43.3967	8.14096
5.97858	15.3621
33.5255	27.1295
41.5906	11.513
29.096	49.8943
15.8944	23.2321
41.5582	21.4215
26.509	20.9143
35.8461	12.4263
36.8773	2.70747
61.0416	67.3085
28.0577	2.69949
27.2987	15.3663
32.4627	27.0914
26.2405	3.32893
61.5669	22.8768
39.4784	15.1715
20.5041	27.2667
42.0558	19.7805
76.5636	6.23306
42.0558	24.2963
37.9048	3.60426
51.9366	9.31707
18.428	17.8877
51.4389	30.8079
11.1595	18.679
5.19049	21.746
58.134	34.963
24.9143	7.00695
38.6726	5.84925
23.0991	24.6673
32.1852	24.6673
8.82764	17.1993
46.7209	26.2831
44.9164	15.2806
10.4101	13.6311
32.7042	9.73915
37.6632	59.7038
7.02635	59.4192
28.8259	31.5793
60.2298	7.16751
53.205	61.9791
56.8571	18.9705
14.6165	12.3565
35.57	60.7368
46.4556	41.9507
25.6942	16.564
14.3327	24.681
23.8889	42.225
52.447	71.1148
64.1156	23.38
34.2926	15.5866
50.2478	38.6542
51.2971	42.8743
61.8877	24.6874
55.0289	75.6608
41.3684	44.1633
61.3072	55.8559
28.2553	52.3296
38.2025	34.7831
62.5214	30.91
35.9188	25.0057
32.6286	38.6473
71.6362	20.55
29.0934	14.3209
46.5294	14.6701
50.6864	36.0806
46.301	18.512
25.8459	44.4975
12.6665	24.7322
17.6586	28.9002
16.8172	16.5735
35.5035	12.6921
35.7492	26.6685
35.0975	24.8469
46.8511	47.8822
30.3188	31.0839
56.8972	65.9959
35.7594	42.2998
35.0883	63.1623
51.731	10.1068
	48.1556
	23.5643
	18.8947
	56.1612
	14.2368
	20.1886

## Sheet: Figure 2C
gH2AX intensity per nucleus (AU)			ZNF827 intensity per nucleus (AU)			ZNF827/gH2AX co-localizations per cell
U2OS DMSO	U2OS topotecan		U2OS DMSO	U2OS topotecan		U2OS DMSO	U2OS topotecan
21.5304	199.291		55.2231	161.844		0	13
68.4163	39.4282		149.869	114.88		3	0
84.7416	266.013		185.065	160.572		3	6
59.9057	279.05		154.949	141.466		2	5
53.4379	88.8975		146.768	244.839		0	2
80.8779	331.57		187.592	202.457		3	3
104.937	55.7556		212.985	79.9575		5	3
90.9939	186.781		186.474	210.953		4	8
38.9243	72.7476		93.489	98.7405		1	2
34.8849	389.988		97.7302	225.085		1	12
36.7099	215.432		105.915	175.602		0	10
33.0292	365.352		94.4032	193.009		0	16
94.8389	103.105		219.794	256.233		0	0
40.3367	72.8874		121.964	207.13		0	1
47.5264	240.675		122.091	204.028		1	5
40.3294	46.665		99.7103	116.242		0	0
36.2971	107.848		101.485	129.94		0	2
94.9078	94.9769		203.594	227.331		3	0
98.1299	79.5921		208.472	218.923		2	2
60.7537	98.0632		166.365	195.542		0	2
14.706	246.425		39.5956	242.386		0	7
16.6731	269.998		46.4463	199.246		1	4
26.5417	314.368		84.042	281.65		0	5
28.0919	208.954		82.2232	303.614		0	6
40.8278	106.28		111.85	288.301		0	1
29.9375	189.582		85.9674	151.754		0	5
31.1932	148.72		95.9653	176.787		0	3
36.2971	157.085		98.8381	140.847		0	3
57.1875	191.136		176.088	169.082		6	6
240.825	187.421		199.641	155.469		5	4
34.4557	51.3999		98.2995	127.324		1	1
59.8389	125.83		134.422	138.357		6	5
30.1705	114.197		96.861	276.452		2	2
30.9318	96.8336		87.3101	157.631		0	3
55.1981	295.887		125.155	158.395		3	5
64.2815	294.041		162.523	294.482		1	7
29.0729	63.8622		89.0439	170.796		0	0
46.4462	57.1171		145.24	164.884		1	1
24.3417	71.4572		77.9036	224.177		0	0
67.9796	115.692		172.948	144.104		2	1
33.8689	221.378		92.758	220.888		0	11
29.3016	254.985		83.3087	276.007		3	11
49.1642	164.627		110.604	238.238		3	9
44.618	53.2715		112.433	150.012		3	3
87.9042	53.555		178.481	140.265		5	3
58.7775	153.759		145.635	273.879		4	7
42.388	175.721		99.9997	201.048		5	5
38.3037	42.0192		106.496	135.088		5	2
114.273	27.6809		199.399	46.1758		7	1
93.1653	37.2004		239.684	73.178		8	0
40.2193	348.045		88.1879	253.965		3	21
38.7528	234.226		87.0857	168.839		0	13
45.439	299.832		109.789	222.678		2	6
34.3111	466.011		86.0765	251.802		1	6
84.472	52.6437		187.468	150.904		10	0
25.8131	91.4331		71.8593	274.752		2	3
30.4925	203.274		78.19	132.861		1	4
83.809	63.6613		208.992	168.296		8	0
78.6009	348.098		189.849	286.707		5	8
34.6789	51.6616		101.717	144.676		2	0
38.6828	53.5009		92.7656	162.277		0	0
42.7535	123.02		122.074	147.12		1	9
31.1465	318.487		85.5515	245.819		1	9
46.4816	55.7006		99.4381	128.327		0	1
31.9677	53.2106		84.1411	273.977		0	0
33.5042	228.087		85.0548	189.383		0	10
84.5497	242.689		210.761	155.773		2	3
37.1621	187.809		99.5609	171.002		0	10
107.66	158.764		233.087	288.86		4	0
88.4736	443.653		222.917	212.395		1	16
656.61	188.421		527.808	208.66		11	3
38.7923	48.162		95.9257	148.061		0	0
39.3069	134.324		117.233	161.854		0	5
114.322	280.114		294.447	184.096		2	12
36.316	169.564		106.837	174.391		2	8
129.476	232.442		241.308	182.162		20	6
31.2673	177.209		84.482	190.079		1	4
101.699	333.447		169.149	243.325		1	13
74.7903	167.293		187.757	249.204		7	3
37.3244	245.817		113.004	158.756		0	6
43.2028	252.577		116.376	171.019		3	5
136.194	36.2134		204.247	100.497		4	0
79.2548	228.047		191.671	156.833		6	14
51.1587	318.248		140.625	216.011		4	22
32.9619	327.82		116.556	137.1		4	4
40.6393	311.531		106.98	185.694		2	14
34.9209	132.114		123.363	165.231		5	6
126.905	111.051		266.363	228.383		1	1
54.243	205.936		163.064	203.67		3	12
53.2771	335.777		172.571	202.488		4	20
100.272	171.045		211.867	158.19		3	9
78.1454	211.008		199.647	194.228		6	8
37.863	212.825		108.148	237.615		6	12
79.0466	223.711		165.229	204.646		3	14
91.3361	254.726		167.899	171.339		8	15
97.3497	41.5294		184.369	123.855		8	0
112.547	155.567		202.733	192.832		3	5
70.3078	312.723		174.575	230.432		0	16
88.1196	256.343		168.216	143.601		5	10
67.639	343.303		170.011	257.959		3	18
49.7224	52.6438		135.231	153.197		5	2
39.5753	190.788		103.284	156.894		0	14
82.3819	50.7119		168.281	145.709		4	2
34.3864	215.115		96.6227	198.38		0	8
35.9448	205.044		103.906	187.147		0	9
106.824	450.701		215.132	237.959		6	18
45.8182	111.383		125.703	292.841		1	7
82.407	50.5635		212.416	118.607		5	1
70.8226	46.2357		144.055	121.396		1	1
28.5065	188.41		84.4686	142.222		0	4
67.6691	47.6228		175.919	114.326		0	1
108.744	169.1		231.357	140.49		6	3
50.9689	260.127		162.129	204.904		2	10
83.5774	38.651		188.981	121.14		6	1
93.7557	278.692		171.937	273.766		0	5
112.8	278.98		225.091	267.357		6	5
62.6666	207.229		199.849	164.522		2	4
90.5096	477.463		222.645	233.105		2	11
170.132	212.005		212.867	243.843		5	4
78.0219	273.62		221.529	185.101		6	5
34.1822	272.993		104.917	208.424		0	12
41.0607	99.4563		113.807	167.541		0	8
89.1122	514.755		251.898	166.807		3	9
81.7431	334.49		191.544	265.235		3	5
36.0177	193.069		108.964	163.475		1	4
32.7589	196.355		103.098	152.816		1	10
34.2577	48.2057		100.66	150.166		0	0
60.7247	262.154		167.263	229.765		0	6
89.1456	347.509		186.407	225.194		2	14
33.0271	442.191		99.3662	269.177		0	19
48.8171	332.572		130.838	214.036		2	8
45.9128	220.722		161.05	181.736		1	16
48.5662	264.807		155.778	199.562		2	5
102.581	117.683		220.888	136.041		4	3
69.3023	338.425		204.121	262.136		0	2
243.958	142.999		361.505	158.437		11	3
97.33	206.963		246.505	174.815		0	2
29.8319	270.137		98.0163	179.675		1	6
33.3199	244.609		92.5987	204.877		1	8
31.8772	271.054		93.4042	207.082		0	10
32.5344	254.602		86.7561	222.167		0	5
165.369	223.705		244.161	102.045		5	3
33.0779	211.14		88.8197	94.5819		1	3
121.16	685.65		197.94	334.607		5	11
97.4085	300.608		205.117	215.599		2	9
38.2946	175.836		97.8828	199.105		1	6
88.2362	360.836		153.892	256.912		0	12
43.3265	207.966		108.333	199.852		3	16
36.5811	214.476		100.787	192.547		0	3
36.5197	321.084		93.709	244.058		0	6
35.3871	42.8812		103.511	134.791		0	1
90.2742	117.749		226.303	151.188		1	5
113.802	311.134		214.024	211.414		4	2
46.6418	45.5956		140.455	43.224		1	2
32.9838	146.73		93.2181	165.667		2	5
30.214	135.352		97.0518	160.748		0	5
85.2334	34.3301		202.525	100.974		6	0
33.5001	144.707		90.8555	161.152		2	10
149.913	49.8184		207.347	131.733		3	2
36.2774	35.8953		119.351	106.203		1	3
32.9173	144.845		101.916	153.139		2	3
46.5532	42.285		130.53	128.431		2	1
113.249	135.19		210.811	201.761		9	6
82.9467	317.238		171.902	185.423		8	9
32.7362	216.698		90.8927	151.036		1	4
31.9406	368.413		87.1013	195.591		5	6
50.9726	85.4275		152.903	53.2916		6	0
28.7838	182.436		103.673	164.527		0	3
24.4007	236.548		80.7456	143.813		0	2
34.2909	296.849		98.5774	233.154		6	10
87.2931	223.34		210.673	176.333		8	6
31.9275	111.567		87.6279	150.669		2	3
138.707	362.216		238.12	201.972		6	3
32.3193	275.684		103.38	166.952		3	14
33.6645	275.76		119.093	192.291		2	6
103.227	505.306		173.101	214		5	10
41.722	406.37		114.404	270.619		2	13
74.4298	283.163		210.876	189.632		7	4
52.6336	296.236		165.213	197.999		5	10
38.7126	598.135		110.985	186.223		0	10
62.8419	328.917		196.356	169.588		2	9
89.8925	276.076		213.268	236.1		4	9
105.65	240.372		166.629	221.61		7	14
103.439	411.687		249.997	291.224		2	5
37.814	237.765		101.668	231.644		0	16
110.265	235.582		190.917	212.672		14	5
40.0529	352.385		121.746	275.854		2	10
37.5993	47.7814		111.09	151.349		1	1
43.1012	122.637		127.354	158.303		0	7
102.406	318.858		268.77	222.303		3	11
36.9762	192.473		112.798	209.296		0	4
56.2425	40.6125		142.292	116.226		0	1
88.1041	143.776		252.069	147.138		5	4
58.3388	297.469		165.119	311.037		3	9
27.1733	160.391		96.1686	146.108		2	0
33.0965	196.542		112.311	161.849		1	3
87.1589	299.096		175.396	209.64		5	8
33.9299	271.317		101.093	163.792		3	9
37.3966	227.84		95.8659	172.85		0	7
105.463	203.019		207.967	185.652		11	9
35.4442	308.666		97.8643	185.95		0	3
96.714	221.982		199.733	287.647		9	4
43.3498	171.002		104.155	271.782		0	6
86.3811	284.94		249.638	209.98		6	4
98.9857	289.954		214.215	244.854		6	9
44.2817	205.619		114.365	171.52		0	8
94.3661	354.488		194.936	225.661		8	8
90.9968	166.545		222.709	192.243		11	14
35.7109	150.542		87.3398	250.237		0	3
80.6212	379.911		242.359	269.769		1	10
51.6683	316.211		141.802	196.274		4	10
49.7694	461.652		106.903	215.823		1	16
46.5732	442.556		150.709	222.647		3	7
39.3159	330.502		91.1748	209.964		1	14
36.2818	59.0264		93.0892	165.883		2	0
37.0195	189.153		93.3137	179.381		2	14
40.4802	196.043		105.305	144.824		3	4
51.5364	257.096		173.301	185.279		1	7
30.8215	159.406		97.9912	145.478		3	5
84.1907	356.332		218.549	284.134		3	10
35.1345	201.019		95.8746	212.832		5	5
36.0274	49.0584		108.362	126.867		1	0
24.6129	42.8286		74.9315	121.736		0	0
29.7718	265.111		108.044	192.976		2	1
25.3477	361.884		87.2058	204.846		3	12
96.2027	205.85		291.907	267.754		4	12
29.3132	59.1342		84.5785	136.353		0	0
79.75	173.837		211.785	147.559		4	3
25.0051	392.107		81.8114	175.261		0	9
40.9055	93.9597		121.029	278.435		4	0
75.3645	169.183		187.736	222.198		1	6
39.0746	170.811		113.639	152.782		2	3
77.2633	47.8957		202.204	101.025		2	0
54.7377	289.79		121.446	197.151		0	7
36.7095	254.965		92.5996	235.073		0	5
36.702	231.938		103.439	183.732		0	9
25.323	189.557		70.8401	261.936		0	12
25.1693	48.5128		76.7622	141.774		0	0
54.9541	307.098		176.722	185.458		2	6
68.2738	184.79		113.574	177.198		5	2
98.4191	241.805		163.869	374.151		6	6
38.0288	225.067		126.825	314.301		1	7
33.8239	218.365		95.0059	128.436		1	13
29.1397	76.4058		100.776	254.011		0	3
43.6473	290.062		129.33	193.971		0	13
35.181	267.986		118.407	233.327		1	13
34.691	128.566		99.9152	150.984		3	10
81.5643	219.107		220.548	238.437		3	7
76.562	44.3066		185.218	160.469		2	1
90.4971	136.405		201.129	83.7222		0	4
34.1961	367.389		100.827	190.76		0	11
87.1636	326.823		228.968	249.933		7	6
110.216	175.725		163.08	613.032		1	2
31.004	58.3175		95.6746	173.478		1	2
25.8704	140.407		111.55	125.406		1	6
36.5466	135.079		149.151	149.173		0	5
34.7595	108.809		112.697	125.699		1	2
64.9832	142.203		169.019	214.141		4	4
275.832	185.11		261.212	168.349		5	6
35.7667	105		106.12	128.616		2	2
36.7152	262.233		106.793	166.717		1	4
37.2919	208.485		99.3939	183.02		0	7
33.3017	396.845		92.7921	192.74		0	5
94.5195	274.308		196.989	282.357		3	5
39.938	202.691		123.491	156.719		1	2
104.749	370.269		214.068	270.307		11	14
33.3182	172.517		96.7091	173.883		1	6
33.2581	53.7781		90.821	200.979		2	0
53.9796	41.8183		149.69	140.715		0	0
53.9773	76.7974		144.209	140.655		1	1
48.019	198.762		136.164	125.981		2	3
94.1258	312.475		117.041	221.022		0	10
94.3127	334.675		246.716	229.873		7	14
35.8602	140.381		109.511	138.923		1	8
35.2506	163.101		113.4	153.921		0	2
32.2257	388.099		100.395	172.059		1	5
61.5038	282.052		165.3	192.107		2	10
28.3865	176.969		76.5869	174.428		0	9
35.0715	781.179		95.0777	209.854		0	8
40.7331	145.72		116.092	147.995		0	5
112.022	150.147		228.006	167.986		1	6
97.5202	170.788		217.496	157.737		1	6
35.2864	269.383		100.082	209.022		2	5
41.0379	691.624		115.691	255.084		2	8
129.176	317.901		197.889	289.484		9	5
102.195	257.492		272.837	210.731		2	8
89.6406	296.554		203.575	219.207		4	7
88.301	305.364		236.643	194.538		8	9
145.455	162.996		214.525	198.805		5	8
62.8978	48.9447		196.419	127.326		0	1
131.261	156.318		170.412	239.968		6	8
37.4926	382.866		98.3758	287.137		0	6
57.9693	62.6581		143.402	216.792		4	0
52.6339	290.645		156.528	185.74		0	4
35.5084	237.187		97.3319	182.587		0	3
37.5626	811.38		128.893	212.382		0	9
156.788	243.872		206.008	249.159		4	6
100.823	198.754		260.205	189.246		2	12
31.7892	230.417		110.162	171.765		0	1
33.0955	142.9		95.6605	164.215		0	3
41.0591	216.848		113.698	173.119		1	8
62.2104	141.911		176.79	146.822		0	4
41.8024	297.232		108.635	228.228		0	11
85.3418	246.482		232.555	220.206		0	4
99.5294	349.97		172.185	240.942		4	6
75.2084	229.587		213.185	179.944		1	9
29.3871	188.857		79.8766	155.487		0	6
107.967	347.161		213.287	309.321		5	5
28.0461	227.193		77.9185	209.7		0	5
77.6078	267.342		195.845	232.406		6	11
67.4668	382.757		215.482	269.261		4	12
55.9213	54.8051		161.602	121.61		4	0
85.5934	155.172		161.78	188.79		3	5
56.1868	337.826		158.892	206.77		2	6
37.4299	102.352		103.837	145.538		1	2
50.0075	128.615		123.975	135.237		1	9
29.5207	53.0139		76.1875	135.744		0	3
45.726	36.3028		107.357	96.2728		2	0
138.645	55.3495		264.805	151.994		3	0
100.029	56.333		240.33	140.997		9	2
33.2618	179.161		101.104	184.643		4	4
78.6762	109.68		239.163	173.497		9	8
38.6999	258.37		100.668	185.571		1	19
96.0376	368		187.061	215.86		6	16
29.3881	131.295		93.9658	338.93		1	4
31.0358	213.49		87.9137	197.613		4	1
35.1232	166.245		105.5	144.725		5	4
33.8803	129.838		101.7	142.561		0	13
119.528	287.262		206.663	247.536		4	7
56.6177	179.416		204.951	156.955		5	7
83.0054	403.271		240.795	215.525		3	11
68.6353	154.158		208.919	191.036		6	10
65.6786	441.676		182.703	246.63		4	12
77.2882	163.1		215.449	177.471		7	9
77.8608	315.691		183.573	238.029		7	14
24.3623	173.558		64.2824	184.484		0	12
25.4554	193.658		74.7165	221.369		2	7
54.759	209.968		125.956	196.613		0	8
56.3827	414.47		123.289	240.822		2	11
38.0771	172.425		96.3474	135.94		3	3
49.3787	270.149		104.845	179.019		2	4
66.8802	177.885		187.119	136.003		3	1
30.115	219.47		83.101	188.047		0	2
38.6022	410.322		103.263	268.509		1	6
55.6686	197.386		124.215	138.277		1	3
36.9885	265.078		98.7251	242.139		2	7
47.0562	206.962		118.363	159.128		0	3
37.4812	424.346		102.321	219.924		0	4
101.405	250.53		223.092	335.482		2	4
45.0245	320.454		108.162	471.477		3	2
49.8836	68.2161		119.393	206.756		4	1
33.2289	302.953		88.9039	166.54		1	2
41.548	127.401		105.463	181.125		1	7
26.008	181.116		52.1494	190.479		1	2
25.6657	50.2224		60.5764	151.337		1	3
35.4182	165.612		104.128	128.784		1	4
41.1228	166.837		111.459	180.133		2	5
33.1787	128.266		96.157	167.524		2	4
39.1599	53.2239		91.18	178.605		0	0
28.7111	129.417		69.9869	161.755		0	8
35.7474	169.979		84.5582	158.106		0	4
68.4862	237.617		176.035	158.49		2	2
41.5769	462.997		108.524	256.551		0	8
82.9408	183.496		229.822	204.067		5	1
28.4206	305.573		82.1496	160.739		1	8
28.9844	290.686		74.9439	206.981		0	4
30.7753	48.9439		88.5232	125.246		0	0
33.9396	39.0164		89.9597	117.001		1	0
26.8465	172.617		83.5609	168.401		0	5
58.4108	49.527		169.976	118.771		5	0
25.083	162.948		75.2054	215.931		0	4
114.847	207.442		253.589	170.479		5	5
42.3374	701.865		135.599	263.065		1	15
130.213	238.89		270.544	161.464		9	6
37.4847	170.201		116.588	182.254		0	5
51.1507	361.5		165.745	192.736		2	4
100.978	164.207		140.726	137.505		0	6
39.7208	250.841		103.208	145.569		0	9
39.1151	319.795		102.485	279.298		1	16
110.236	111.453		188.814	325.513		4	2
33.6132	362.153		91.4237	264.529		0	19
90.8874	248.38		177.328	191.622		4	6
41.3667	225.563		126.779	164.355		1	4
34.3252	292.279		96.051	209.361		2	12
37.6628	232.462		106.733	160.931		0	9
39.5781	43.7663		111.777	105.525		0	0
37.3077	121.478		100.706	164.95		3	9
61.9565	168.233		169.084	145.809		2	1
54.1656	309.642		139.458	209.447		1	10
100.727	79.1063		124.765	204.812		3	3
63.7867	130.531		179.981	156.078		1	4
52.7018	46.6659		160.291	143.575		2	0
70.4071	338.393		194.545	191.362		1	5
111.874	430.818		201.245	225.955		10	5
77.668	353.361		172.406	214.754		3	6
97.943	317.96		221.111	200.165		7	11
44.5384	349.896		122.787	317.188		0	8
117.113	209.788		238.935	152.746		5	10
36.0671	253.915		110.674	156.739		1	7
46.7665			132.929			0
84.7774			212.369			9
56.6583			96.0139			0
78.1519			284.472			4
104.598			228.506			4
25.2833			68.4772			0
31.3155			79.6348			0
37.4907			98.5004			0
44.17			116.264			3
40.2095			100.796			1
86.1915			209.279			4
37.6467			126.296			0
39.7972			109.828			1
56.5451			163.755			4
152.134			223.708			4
133.508			232.051			2
59.9445			160.993			1
37.5503			108.103			1
43.4347			118.946			0
125.624			203.734			6
49.3954			126.549			3
36.0442			104.352			5
94.2665			175.006			4
80.1757			183.113			4
69.4169			172.301			7
94.6877			218.451			9
116.426			286.391			10
151.542			269.23			4
51.1248			117.964			3
43.107			109.052			2
63.1904			147.478			3
37.7087			95.3929			0
48.2403			144.304			3
51.7735			176.859			5
31.9805			103.358			3
107.945			246.962			7
87.6159			240.253			9
24.7053			86.1304			2
44.6089			144.203			6
89.3465			209.895			13
25.4621			86.4014			3
41.5867			124.396			1
259.524			113.235			0
28.6801			93.1021			6
94.4809			249.615			10
33.799			96.3282			3
53.4552			157.651			3
86.3275			202.63			17
44.0617			116.156			2
19.6399			49.5225			0
49.9298			108.824			0
91.9592			144.67			5
139.067			277.407			5
43.7643			112.734			2
47.0582			127.26			1
48.3453			178.025			0
35.2319			100.218			1
33.1481			106.652			1
105.378			203.746			5
31.0566			103.673			0
36.0779			119.998			1
35.5778			100.902			1
57.0134			110.504			5
109.272			216.111			4
94.1921			214.617			5
69.3607			179.068			6
102.593			265.461			5
67.1224			137.66			9
59.6758			130.399			4
34.9898			115.424			0
31.2252			88.0779			0
53.666			128.442			6
54.3121			126.624			2
50.9572			129.439			7
63.9587			176.14			0
38.2268			111.394			2
41.618			101.396			3
37.7318			92.5194			0
94.74			249.478			6
34.3312			90.9352			1
41.4377			92.1719			1
35.8002			90.0552			0
84.9428			190.264			5
34.1078			80.8528			2
102.181			183.97			4
39.6808			98.8769			1
45.7533			102.276			2
43.8305			106.107			1
38.7858			106.534			5
37.5463			95.9993			2
44.4262			118.379			3
161.008			307.734			6
40.8553			116.53			3
33.5258			93.0117			0
58.2361			149.333			6
52.9616			160.301			6
51.7583			136.47			0
75.8112			161.477			2
129.16			173.399			6
98.9218			222.836			2
99.4313			215.687			5
104.384			203.291			8
120.732			221.942			0
37.6093			75.0166			0
94.8337			203.453			5
47.1536			96.9754			2
94.8547			223.623			6
114.324			196.321			9
122.387			222.364			5

## Sheet: Figure 2D
gH2AX intensity per nucleus (AU)					ZNF827 intensity per nucleus (AU)				ZNF827/gH2AX co-localizations per cell
Scrambled	siRPA32				Scrambled	siRPA32			Scrambled	siRPA32
161.584	301.033				181.816	124.761			0	0
143.631	370.408				180.758	491.93			1	0
166.333	3678.79				666.492	172.577			4	0
183.046	433.468				324.296	459.907			8	15
216.877	532.675				1327.84	303.094			3	0
81.3302	179.061				169.447	333.026			0	1
174.206	266.204				177.852	198.529			0	0
250.38	151.23				774.625	115.953			6	0
189.312	107.492				214.555	116.709			0	5
190.816	329.407				214.423	246.32			0	12
201.928	144.765				252.725	122.221			0	3
164.134	187.317				187.46	229.964			0	3
235.629	162.68				208.113	232.464			0	2
158.163	273.655				147.393	157.425			0	0
180.862	399.424				1249.81	254.623			0	19
292.914	193.041				985.853	117.173			11	0
164.375	479.722				256.013	182.566			0	0
212.6	392.072				326.082	195.899			3	0
189.613	780.314				824.32	198.32			7	3
160.2	153.056				295.53	308.426			0	1
90.5503	365.691				172.259	171.663			0	4
296.52	1640.85				302.106	336.247			12	1
98.2162	133.824				197.356	168.836			0	4
149.031	178.262				267.636	109.105			0	0
175.616	406.926				280.392	182.991			0	6
436.958	139.393				233.399	110.154			8	1
654.747	136.638				891.401	88.0407			6	0
140.496	407.323				203.783	715.37			0	9
113.604	173.469				204.863	87.6642			0	0
165.965	163.391				236.823	176.54			5	0
205.027	720.031				313.563	373.044			0	16
141.915	4971.24				278.444	288.657			4	0
135.521	284.559				247.698	205.53			0	8
418.841	139.128				923.799	1261.33			8	3
107.536	91.3514				184.449	71.3757			0	0
141.303	768.185				226.812	190.494			0	0
183.665	388.999				129.912	167.85			0	0
179.999	2394.28				138.66	1138.99			0	2
150.053	385.597				109.006	199.8			0	1
830.436	454.079				960.471	109.836			4	7
186.259	265.562				118.866	173.51			0	6
118.157	661.02				85.1933	184.619			0	0
213.693	156.102				155.11	121.123			8	2
177.618	168.888				162.099	124.093			6	2
175.715	918.481				153.277	142.508			0	0
130.872	425.435				88.2019	165.673			0	0
173.313	204.94				131.796	173.175			0	0
184.415	393.501				110.447	220.909			0	22
170.922	255.444				174.231	141.465			10	0
172.546	132.653				100.099	95.7138			0	5
86.8806	352.685				80.9947	175.91			0	4
93.1465	158.904				94.6464	94.4287			0	2
222.649	461.399				165.603	197.254			5	0
212.351	206.504				288.881	109.781			2	1
199.914	1829.92				128.278	317.725			0	9
430.747	282.901				1130.55	151.116			14	0
222.838	413.647				189.069	220.333			3	13
140.495	264.791				94.0709	147.361			0	1
188.866	450.864				344.203	285.903			8	16
154.358	474.651				127.31	158.091			0	3
83.7364	190.522				65.6011	99.9027			0	0
300.418	510.52				139.523	169.806			9	6
88.1367	295.4				72.929	158.983			0	1
146.511	3833.78				108.145	175.113			0	0
173.465	750.721				127.698	236.055			0	1
680.911	530.398				423.167	237.82			5	22
146.492	277.532				90.4383	146.953			0	0
209.87	258.103				142.126	147.058			0	4
167.041	279.13				95.5548	754.506			7	6
100.548	885.755				71.7426	207.76			0	3
152.823	2450.03				139.812	124.245			3	0
133.395	618.622				97.5741	522.034			0	11
432.168	459.435				415.859	180.379			8	0
102.86	200.905				84.2665	116.206			0	0
140.972	551.661				98.4063	182.723			0	0
99.5279	445.933				87.8309	135.109			0	1
203.439	338.157				152.674	131.826			0	1
138.044	532.27				102.3	297.102			0	5
168.104	393.536				118.981	202.275			0	0
166.148	727.178				174.767	186.258			4	5
71.5933	496.793				68.6612	285.112			0	17
113.483	350.664				107.546	210.411			2	3
244.173	254.379				131.163	113.755			11	0
120.784	566.051				114.326	375.899			0	9
95.5549	256.335				89.5919	967.846			0	4
145.458	1814.58				103.221	125.577			0	0
163.494	544.513				117.648	102.582			0	0
177.954	1338.11				165.216	77.8331			3	0
508.568	431.054				494.888	147.616			3	0
124.957	205.406				96.9183	102.703			0	0
144.094	349.978				113.304	111.902			0	0
131.383	305.917				108.272	188.579			0	9
98.2695	296.354				85.3624	173.81			0	0
145.078	350.98				127.106	175.352			0	6
161.066	279.139				110.161	156.377			0	0
325.948	432.807				232.266	156.722			1	0
162.966	643.289				235.072	1983.51			2	1
256.645	1910.66				212.941	244.052			8	0
189.123	1427.27				148.866	242.55			0	1
582.232	513.157				282.39	125.796			2	0
201.325	619.614				121.442	161.756			0	0
239.09	424.207				166.967	145.556			2	0
92.1135	479.908				82.6407	206.261			0	8
365.318	904.914				134.431	110.299			0	0
104.536	99.4649				89.8163	64.0856			0	1
232.973	439.715				292.651	211.811			0	0
116.537	408.261				172.671	182.513			0	0
99.8753	252.357				96.8174	105.319			0	0
213.181	479.037				785.292	161.042			8	0
162.929	334.491				120.136	274.793			0	10
116.132	1042.26				434.997	1591.48			0	11
548.824	321.855				193.57	169.73			4	0
141.508	4797.88				300.612	659.632			0	0
150.242	479.173				402.343	236.598			5	0
139.429	336.712				87.2811	229.144			0	0
167.522	411.354				134.793	127.59			1	0
126.056	533.894				87.4378	164.673			0	1
149.462	401.2				146.311	126.395			6	1
139.36	337.159				118.693	76.5883			2	2
204.321	3414.34				156.246	161.87			0	0
128.237	677.26				124.904	201.218			0	0
322.738	384.376				258.886	120.088			2	0
190.861	190.539				155.292	114.138			0	0
143.346	474.123				85.4068	225.927			0	15
107.505	614.392				62.6044	181.344			0	1
132.927	316.613				443.086	166.36			2	2
125.415	694.116				105.834	406.878			0	21
226.709	295.948				175.462	60.6154			0	1
207.51	596.491				166.271	142.508			0	0
110.3	86.8379				99.4737	46.4567			0	0
159.106	439.447				172.836	116.693			0	2
156.958	390.555				115.366	137.199			1	0
98.0644	244.246				92.2733	82.7727			0	0
176.331	301.669				132.157	203.647			0	13
225.811	344.683				155.356	84.8673			8	0
138.923	951.205				135.777	1101.48			0	11
190.824	326.049				110.316	140.293			0	0
290.974	4758.85				226.823	549.381			5	0
185.682	995.956				114.681	192.829			0	1
119.614	321.059				121.995	175.256			1	0
198.564	328.973				163.045	116.947			0	3
126.197	169.279				129.541	66.8923			2	0
133.355	142.36				103.452	55.6287			1	0
274.161	222.758				627.438	69.537			9	0
91.8245	296.732				54.7477	627.657			0	13
98.0245	265.931				86.0998	193.47			0	0
102.876	923.728				67.8846	897.552			0	17
308.42	596.506				153.803	300.507			7	17
167.035	132.654				113.451	64.1606			0	0
115.051	814.458				85.6581	432.115			0	25
244.136	514.879				178.777	134.912			0	2
127.818	194.223				91.0776	91.0839			0	4
201.403	143.461				168.283	1846.15			7	0
183.212	109.122				143.236	61.368			0	0
146.69	149.542				96.5936	90.6805			0	0
410.048	432.059				210.956	81.4141			0	0
266.256	638.202				134.759	1858.28			6	1
234.388	1317.16				293.701	200.834			5	3
99.1086	933.85				98.4042	126.41			0	0
236.328	321.062				138.857	112.541			0	0
187.023	324.084				148.84	304.716			1	9
198.739	473.441				161.941	160.848			0	0
171.333	817.161				209.849	230.706			4	0
282.826	113.237				202.899	66.3273			0	0
407.39	488.728				700.183	313.739			2	14
786.207	944.126				1570.42	205.532			0	10
106.168	497.54				94.2174	147.031			0	0
97.8083	263.115				95.6741	126.935			0	0
93.6055	122.361				92.0125	63.9214			0	0
133.181	3199.85				107.403	111.311			0	0
192.124	126.486				111.958	92.9392			0	0
159.236	1005.57				187.322	95.324			5	1
284.403	270.932				1531.57	107.894			7	6
334.833	349.183				1992.48	163.251			9	1
413.05	493.791				286.191	123.184			0	0
288.063	98.2178				985.485	58.9967			13	0
141.807	252.136				174.338	156.25			1	4
130.65	386.741				74.4432	452.332			0	16
97.1321	262.522				69.4492	166.532			0	0
234.486	830.382				432.234	205.007			4	0
191.742	524.34				157.18	236.075			0	8
127	212.462				121.888	87.1375			0	0
217.218	690.466				163.402	2147.46			0	6
140.808	406.716				106.001	195.956			0	2
252.169	149.945				216.603	101.422			6	0
146.859	350.098				141.201	120.896			0	0
207.21	758.652				139.625	331.302			0	8
274.14	263.074				1047.08	152.792			2	0
93.3743	408.346				79.3905	77.5556			0	0
255.07	247.902				1047.43	151.437			3	2
255.056	241.692				185.346	49.2696			0	0
192.077	115.665				157.935	77.9359			0	0
113.665	333.819				114.924	124.302			0	0
150.973	4584.16				247.247	123.402			0	0
186.805	200.712				552.964	277.833			3	8
164.596	706.87				137.045	248.699			0	12
182.23	3472.59				135.989	122.707			1	0
173.675	466.098				138.045	162.821			0	0
49.2602	184.515				49.3247	304.78			0	4
100.047	500.507				84.175	681.487			0	8
1486.92	388.305				1509.6	211.105			2	0
279.011	492.29				212.602	117.249			5	0
202.13	374.167				1601.47	755.12			1	12
167.657	211.402				117.785	116.724			0	0
365.01	528.754				168.747	208.962			4	12
117.266	429.814				110.823	860.28			0	14
168.789	672.542				73.4831	216.973			1	0
218.841	262.814				216.414	127.805			5	3
53.374	512.169				54.6377	171.792			0	0
54.0163	107.826				55.7835	82.201			0	0
193.83	225.787				143.391	94.8766			0	0
125.569	123.29				126.826	90.2989			0	0
149.653	192.797				1560.14	112.155			4	0
133.734	361.493				108.573	148.728			0	0
245.83	445.664				341.313	680.795			3	2
221.838	1302.12				486.25	230.15			1	0
152.091	425.103				290.256	101.824			4	0
238.223	90.2991				1668.88	51.0653			0	0
277.701	215.06				769.334	123.561			4	6
255.933	320.733				151.632	330.673			0	14
328.814	381.049				204.704	119.526			0	0
106.348	232.43				83.0036	132.527			0	0
129.553	735.429				105.118	165.95			0	0
163.371	469.314				114.315	184.765			0	8
163.138	632.359				86.9802	1672.16			1	6
180.669	375.613				96.906	153.464			3	0
158.869	132.166				114.418	78.8259			0	0
109.296	403.327				105.089	161.344			0	0
159	164.266				208.411	88.9087			0	0
178.36	452.54				135.6	176.927			0	0
99.4833	240.797				84.235	151.669			0	6
589.787	224.674				104.353	129.759			2	10
131.272	392.578				112.825	157.285			0	2
403.205	510.466				99.8137	196.774			6	1
64.2818	3510.78				53.2298	164.997			0	0
250.631	558.956				150.917	161.054			0	1
198.304	1550.38				151.373	460.674			0	7
126.324	923.252				93.4215	753.548			0	4
235.801	221.871				230.396	104.509			4	0
127.618	559.81				98.2403	197.486			0	0
167.818	678.316				161.994	249.549			4	0
96.6598	675.717				103.894	442.825			0	6
179.959	572.302				154.56	161.614			0	0
209.75	324.405				158.848	140.7			1	0
127.914	389.629				124.645	195.903			0	14
143.689	2115.37				126.787	236.298			0	5
203.84	209.61				124.106	118.701			0	0
347.686	3745.89				331.495	226.499			3	0
194.228	427.539				148.316	213.483			0	2
135.548	807.857				342.618	235.667			1	0
220.192	565.393				143.094	337.194			0	13
173.09	801.774				166.723	180.025			0	0
240.434	404.76				402.148	309.745			5	3
174.078	201.666				177.58	423.98			0	2
82.9418	351.787				44.6239	420.846			0	3
128.213	640.917				248.857	186.852			4	0
126.008	269.774				238.978	483.148			2	7
307.38	3758.07				169.627	150.836			4	0
203.118	196.401				222.716	182.354			1	5
198.233	458.303				359.137	214.889			6	0
74.8608	920.563				86.3291	175.758			0	3
100.791	357.928				107.193	135.266			0	0
182.711	173.54				154.246	166.482			4	9
640.477	661.142				120.692	241.629			0	15
510.482	322.93				145.371	165.405			11	8
216.095	669.324				198.202	124.469			0	0
332.807	232.301				112.544	127.04			0	0
166.663	4499.43				131.216	161.907			0	0
192.378	335.596				193.884	148.41			0	1
179.121	942.313				158.376	675.287			0	11
208.489	356.688				302.031	151.289			4	0
540.759	442.107				316.518	256.443			6	10
191.831	537.168				245.943	222.812			3	12
130.526	602.601				124.196	186.168			0	0
180.902	124.491				193.056	97.1637			0	1
234.265	2647.18				757.653	180.251			15	0
1766.53	286.059				432.359	90.5435			0	6
156.108	1006.68				133.138	162.002			6	3
92.5867	164.486				78.2509	120.293			0	13
142.809	569.617				103.369	213.859			0	2
269.758	222.815				143.852	82.5648			6	6
225.442	223.878				161.549	94.7041			4	3
319.791	411.824				216.471	284.332			7	10
216.635	202.575				125.584	88.52			0	0
263.672	680.429				235.519	270.616			8	3
760.72	181.633				207.363	113.766			6	2
119.22	163.143				129.882	111.663			5	0
136.982	320.484				112.691	122.63			0	5
155.693	313.504				115.832	102.719			3	0
186.983	179.431				124.345	148.185			0	1
103.989	442.066				112.083	151.97			3	2
148.926	368.45				125.207	152.566			4	0
272.961	444.448				263.942	225.062			0	0
219.27	186.298				208.346	133.829			5	0
281.72	278.615				140.054	128.798			0	2
197.562	371.496				147.086	231.7			5	12
243.428	4734.71				208.698	156.107			4	0
107.552	190.1				93.9236	80.3808			1	1
134.741	358.386				111.251	169.898			1	0
113.653	122.559				144.562	82.4816			2	0
145.14	452.6				122.676	206.809			0	11
348.238	153.365				212.982	88.8163			13	2
206.461	423.535				140.704	148.619			0	12
219.032	264.947				175.496	180.167			0	10
113.624	1282.15				94.7411	417.816			0	1
200.425	211.705				127.94	295.69			0	5
203.004	1830.67				125.624	206.299			0	5
181.945	153.422				137.729	30.552			0	0
171.017	1248.42				155.982	239.245			5	9
220.662	689.93				155.038	98.9639			0	1
871.861	167.954				56.7718	73.0694			0	0
134.081	2527.3				100.185	166.805			0	0
1062.06	495.193				70.6648	494.185			0	4
238.357	580.908				239.076	373.104			2	15
146.845	260.485				149.564	143.467			0	0
138.536	482.156				123.833	129.815			5	0
186.071	1073.28				195.288	635.96			0	10
350.136	3098.02				194.109	124.279			7	0
189.837	201.645				531.981	92.6587			4	3
283.087	328.986				189.584	142.658			1	0
320.046	2011.69				223.086	150.58			9	0
182.239	3342.55				118.648	167.431			0	0
201.505	795.946				145.781	758.43			0	3
136.95	222.076				106.567	121.446			0	0
186.409	331.403				210.941	158.373			0	0
207.45	171.731				175.256	93.1938			6	0
186.108	146.407				294.181	72.3074			7	0
210.951	663.882				196.621	1913.06			4	9
244.686	323.138				117.879	137.466			0	0
179.717	2252.35				176.571	177.361			0	0
250.05	200.318				158.416	126.939			0	0
2098.54	542.975				676.904	155.407			3	0
182.935	105.262				174.035	64.3406			0	0
127.87	338.979				108.307	109.792			0	0
339.77	130.7				118.959	104.613			0	0
1255.64	161.972				208.53	77.8472			0	0
50.0579	131.645				42.1328	90.7876			0	0
64.2401	185.413				56.7291	207.923			0	8
139.858	234.058				137.673	114.305			2	0
178.446	134.484				141.817	205.898			0	1
113.476	137.343				680.506	73.3099			0	0
190.933	329.76				130.193	139.49			0	0
172.742	673.371				139.688	357.425			0	12
164.54	323.021				155.377	128.928			0	0
167.13	465.721				110.005	180.746			0	0
239.763	292.683				140.233	279.508			0	2
173.914	160.904				156.962	246.111			0	4
187.679	214.03				255.932	110.661			9	0
225.581	563.082				174.426	170.306			0	0
110.593	396.486				137.769	206.945			3	0
294.584	257.027				247.239	176.788			10	0
237.767	691.441				185.579	153.412			3	5
242.561	375.598				156.933	179.23			0	0
183.171	125.738				315.001	88.3275			7	3
344.979	222.089				374.593	305.596			4	3
213.566	338.685				316.654	143.74			5	0
233.624	200.935				156.269	256.843			0	3
183.186	553.379				166.719	346.103			10	15
224.367	444.658				199.674	189.484			2	1
249.011	346.053				346.081	2665.75			9	0
167.901	222.246				125.564	127.975			0	0
200.352	528.208				330.649	290.049			4	0
259.039	455.088				184.961	217.022			5	1
129.964	871.562				104.148	140.161			1	8
154.853	255.986				109.697	102.215			3	0
171.708	274.409				114.84	120.198			0	0
197.922	327.509				164.911	210.347			0	0
299.001	243.073				400.68	143.637			14	2
191.107	180.406				148.067	165.393			0	6
202.154	140.846				155.833	87.8227			0	0
175.203	372.661				154.55	137.168			0	0
246.699	794.695				280.902	150.623			4	0
202.074	632.254				314.356	331.61			5	13
217.749	147.139				194.422	101.807			8	0
186.86	1137.18				159.234	265.325			0	11
225.998	436.777				269.35	262.103			7	14
245.933	901.987				149.467	156.056			0	0
64.9231	588.297				51.3721	266.808			0	0
143.786	375.102				105.765	172.128			0	0
184.658	286.954				139.225	113.415			0	6
100.448	302.354				211.241	160.376			2	0
220.497	744.156				153.478	343.798			0	13
240.119	272.968				225.408	177.999			10	3
284.237	118.349				140.688	98.6349			0	0
54.9459	286.068				37.1604	132.387			0	5
94.5484	143.902				75.7116	218.752			0	2
325.763	1441.02				648.914	292.92			8	6
207.991	275.126				118.657	169.285			1	0
203.031	451.278				575.837	52.8698			0	1
638.952	386.684				2153.68	221.309			10	13
124.124	522.32				125.16	182.502			0	1
149.075	539.454				136.435	270.276			0	0
209.198	146.883				302.652	99.3736			8	0
318.939	162.208				312.669	80.7276			6	0
637.556	1065.93				631.729	340.159			13	1
481.261	239.794				549.461	253.916			10	4
119.043	949.77				110.685	174.312			0	0
109.238	493.509				106.346	156.694			0	0
277.657	578.678				247.128	212.937			8	0
201.376	208.013				164.04	315.426			0	7
173.022	4060.55				416.492	997.709			8	0
171.516	308.492				118.676	179.019			0	0
207.776	3105.16				154.565	136.845			6	0
279.494	175.714				113.558	245.062			7	3
136.509	622.259				126.508	233.783			0	1
172.46	473.528				156.235	176.712			0	4
203.45	222.814				148.394	134.9			0	2
166.615	616.412				128.67	244.113			0	0
235.057	201.024				193.37	131.657			0	0
330.407	1493.86				149.371	226.547			5	1
238.257	353.433				190.801	172.597			0	2
324.572	460.008				192.825	226.579			0	23
246.138	539.378				515.149	184.115			2	3
210.886	605.111				283.872	197.478			9	3
124.093	788.354				94.9762	277.864			0	16
173.267	321.877				108.073	81.5987			0	1
173.52	158.25				202.053	107.885			8	1
172.191	791.56				204.146	125.361			0	2
196.6	1079.56				285.169	196.264			4	4
203.705	591.483				366.819	161.805			4	11
259.773	136.715				200.968	78.5061			0	1
168.528	490.363				155.253	191.714			0	3
146.988	102.7				269.943	77.1472			5	0
344.433	134.851				381.622	286.9			1	7
278.986	225.608				332.124	360.289			4	13
144.097	460.313				127.833	240.756			0	0
407.87	1009.98				345.86	1184.51			7	36
295.274	261.403				165.216	145.507			0	0
387.072	296				1892.62	195.891			0	0
100.758	1878.89				93.9322	240.537			0	0
163.401	565.929				147.357	237.36			0	0
140.456					140.847				0
184.345					140.72				0
154.011					209.828				4
1371.84					1019.88				5
109.956					116.14				1
180.281					249.217				4
964.41					803.467				9
147.702					122.25				0
97.1904					75.2263				0
152.228					114.39				0
98.2095					93.4941				0
221.15					135.894				6
159.335					109.082				0
95.3965					88.0299				0
182.787					440.595				5
221.27					151.419				7
358.768					128.313				3
212.885					147.418				0
206.29					129.977				4
148.995					105.004				0
103.294					236.192				3
166.103					182.733				3
78.593					79.4317				0
123					96.96				0
186.873					185.002				0
170.989					428.985				2
133.153					103.343				0
58.3394					62.9864				0
265.495					1242.34				2
120.873					119.727				5
3026.43					1342.76				0
43.7061					49.7316				0
102.361					130.066				2
223.135					426.417				5
277.795					139.564				0
203.07					148.224				0
247.223					129.222				0
128.169					95.8508				0
110.177					89.3788				0
263.444					316.891				5
112.661					109.901				4
147.805					119.564				0
272.576					368.093				5
230.981					198.42				5
160.176					146.393				3
219.158					212.896				6
161.584					181.816				0
143.631					180.758				1
166.333					666.492				4
183.046					324.296				8
216.877					1327.84				3
81.3302					169.447				0
174.206					177.852				0
250.38					774.625				6
189.312					214.555				0
190.816					214.423				0
201.928					252.725				0
164.134					187.46				0
235.629					208.113				0
158.163					147.393				0
180.862					1249.81				0
292.914					985.853				11

[truncated: 40 more sheets: Figure 2E, Figure 3A, Figure 3B, Figure 3C, Figure 3D, Figure 3E, Figure 3F, Figure 3G, Figure 4B, Figure 4C, Figure 4E, Figure 4F, Figure 4G, Figure 4H, Figure 5A, Figure 5B, Figure 5C, Figure 5D, Figure 5E, Figure 5G …]
